# Supplementary material for: Concerted Perturbation Observed in a Hub Network in Alzheimer’s Disease
Source: PLoS One. 2012 Jul 16;7(7):e40498. doi: 10.1371/journal.pone.0040498 (PMC3398025; doi:10.1371/journal.pone.0040498)
Supplement: Table S7 — A) Dys-regulation of the hub genes at three stages, including aging, intermediate stage with “healthy” neurons in AD specific environment, and late stage AD. Gene dys-regulation is presented by–log(p-value). Up-regulation is indicated by positive values and down-regulation is indicated by negative values. Significantly dys-regulated genes (p<0.01) are marked as red for up-regulation or green for down-regulation. B) Dys-regulation of genes in two microarray studies focused on the comparison NFT-bearing and NFT-free neurons. 63 genes in the perturbed subnetworks of the six brain regions were found dys-regulated in the Kramer 2008 study, including 7 hub genes as indicated by color-filled cells (red for up-regulation and green for down-regulation), The corresponding dys-regulation of these 63 genes in the six brain regions is provided as a reference. In another study (GSE4757), only a small number of dys-regulated genes were found, and the two dys-regulated hub genes are listed. C) Critical hub genes involved in survival signaling. The evidence for supporting the selection is provided, including the constituents of amyloid or tangle, correlation with AD progression based on MMSE or NFT score, genetic risk (ALZgene) and aging-related genes. Genes marked as red are discussed in the main text. (XLSX) [file pone.0040498.s011.xlsx]

## Sheet: Table S7. A) 3 stages
Table S7. A)
LOG(pval)	1.30 Moderate		2.00 Significant		NA: Gene expression is not reliably detected	Blue(non-hub genes in the perturbed subnetwork)
Aging(GSE11882)		log (p)						Healthy neuron in AD environment (GSE11882)					log (p)			Late stage AD	(GSE15222)	log (p)
	GENEID	GENESYMBOL	EC	HIP	SFG	PCG			EC	HIP	MTG	PC	SFG	VCX
	RNA splicing
	11338	U2AF2	0.0467237	0.25649	-0.434152	-0.552842		U2AF2	0.295	7.95	6.63	2.93	3.7	3.19			U2AF2	NA
	3190	HNRNPK	-1.41229	-0.125518	-2.24109	-2.37263		HNRNPK	0.902	-1.7	0.3	-3.27	-0.32	-2.34			HNRNPK	-2.57
	5093	PCBP1	-0.191114	0.380907	-1.48945	-0.863279		PCBP1	0.22	-3.44	-4.21	-2.68	0.0561	-1.37			PCBP1	0.0684
	RNA transport and translation
	1915	EEF1A1	-0.269218	-0.481486	0.581699	0.401209		EEF1A1	0.318	-5.05	0.843	-3.17	1.66	0.178			EEF1A1	3.94
	5901	RAN	-0.258848	-0.0757207	-3.07988	-1.42366		RAN	-0.661	-3.92	-4.77	-6.84	-0.954	-1.62			RAN	-9.18
	1983	EIF5	-0.312471	-0.809668	-1.92445	-1.23062		EIF5	-1.25	-3.38	-2.3	-2.68	-1.49	-2.08			EIF5	-0.496
	1937	EEF1G	-0.0319843	1.13077	2.24565	1.61618		EEF1G	0.861	-4.34	0.238	-1.93	0.847	-1.41			EEF1G	9.48
	Cytoskeleton
	203068	TUBB	-0.728158	-0.896196	-1.45967	-2.45842		TUBB	-3.61	-5.93	-5.71	-3.42	-2.22	-2.68			TUBB	NA
	7277	TUBA4A	-0.295849	-0.525784	-2.75449	-2.36754		TUBA4A	-4.35	-2.58	-5.02	-4.21	-0.811	-1.8			TUBA4A	-9.71
	8655	DYNLL1	-1.23958	-0.732828	-1.17005	-0.211125		DYNLL1	-0.842	-4.13	-3.33	-5.49	-0.315	-1.28			DYNLL1	-7.15
	1759	DNM1	-0.0447935	-0.324222	-2.03339	-1.67985		DNM1	-8.46	0.264	-1.3	5.96	-0.182	0.279			DNM1	-4.82
	4137	MAPT	-1.64397	-0.798603	-3.20971	-2.31247		MAPT	-0.407	-4.18	-2.74	0.366	-0.988	0.225			MAPT	0.267
	60	ACTB	-0.761954	-0.315155	1.54668	1.19246		ACTB	0.334	-9.71	-7.51	0.492	0.523	-0.138			ACTB	0.235
	Microtuble-vesicle linkage
	6622	SNCA	-0.367543	-0.482804	-2.54212	-2.17914		SNCA	-4.71	-1.94	-7.36	-3.36	-1.18	-1.88			SNCA	-13.1
	Synaptic vesicle cycle/Synaptic transmmission
	1020	CDK5	-0.860121	-0.924453	-4.66354	-3.02136		CDK5	-6.47	-2.17	-6.44	-0.886	-0.68	-0.576			CDK5	-10.5
	5594	MAPK1	-1.50446	-1.31966	-2.31515	1.15428		MAPK1	-1.16	0.932	-4.39	-3.48	0.637	0.751			MAPK1	-9.35
	5595	MAPK3	-0.772113	-0.0310503	0.0273344	-0.136677		MAPK3	-4.45	-0.252	-0.15	0.576	0.79	3.03			MAPK3	-0.437
	6616	SNAP25	-0.0809219	-0.450997	-1.76447	-1.37572		SNAP25	-2.11	-4.11	-9.13	-4.87	-2.44	-2.24			SNAP25	-7.19
	1759	DNM1	-0.0447935	-0.324222	-2.03339	-1.67985		DNM1	-8.46	0.264	-1.3	5.96	-0.182	0.279			DNM1	-4.82
	7251	TSG101	-0.844664	-0.701147	0.754487	-0.202732		TSG101	-0.635	-4	-5.14	-5.19	-1.16	-2.7			TSG101	-5.54
	1213	CLTC	0.692504	-1.19518	-2.54516	0.340084		CLTC	1.77	-3.29	-6.75	-4.19	-0.0742	-2.44			CLTC	-2.17
	5037	PEBP1	-1.61798	-2.57512	-1.31605	-1.97062		PEBP1	-0.068	-3.04	-4.78	-3.24	0.101	-2.18			PEBP1	-0.176
	6812	Munc-18	0.0665127	-0.111259	-1.95468	-1.24413		Munc-18	-7.31	-0.618	-3.33	-1.09	0.00188	-1.29			Munc-18	-12.4
	1173	AP2(AP2M1)	-0.785156	-0.421361	-2.16685	-3.06048		AP2(AP2M1)	-7.39	-3.72	-4.43	-0.53	-0.303	-0.546			AP2(AP2M1)	-11.5
	4905	NSF	-0.0644927	-0.0390538	-3.32239	-1.88941		NSF	-1.5	-3.95	-5.91	-4.44	-1.62	-1.99			NSF	-13.7
	6857	SYT1	0.0177288	-0.667562	-2.13077	-2.0575		SYT1	-0.838	0.0984	-4.64	-1.2	-0.146	-1.64			SYT1	-10.3
	22999	RIMS1	-0.0731433	-1.50724	-4.68194	-2.45346		RIMS1	-5.21	-1.53	-5.53	-1.81	-2.14	-0.19			RIMS1	NA
	Post-synaptic activity
	408	ARRB1	0.0634863	1.14086	0.643974	0.539102		ARRB1	0.377	1.37	6.72	0.999	4.63	2.24			ARRB1	NA
	2534	FYN	0.434152	1.33255	3.22475	2.02182		FYN	-0.865	-1.44	7.72	-2.92	-0.104	0.591			FYN	8.98
	1742	DLG4	-0.368556	0.0199966	-2.46218	-0.856985		DLG4	2.69	0.52	0.974	1.76	2.05	1.09			DLG4	-6.9
	10399	GNB2L1	1.01412	2.87943	2.08831	1.49214		GNB2L1	0.732	0.903	0.882	-2.29	2.15	0.484			GNB2L1	5.79
	Recycling
	Molecular chaperone
	3312	HSPA8	-1.20482	-0.725842	-1.82391	-1.5157		HSPA8	-0.91	-4.03	-4.63	-5.65	-0.0942	-2.11			HSPA8	-0.346
	3303	HSPA1A	0.145694	1.14206	0.44855	1.16813		HSPA1A	4.16	1	6.07	1.63	2.22	0.791			HSPA1A	5.28
	3320	HSP90AA1	-0.412289	-0.333482	-1.18776	-0.188425		HSP90AA1	-0.221	-3.7	-0.53	-0.087	0.834	-0.481			HSP90AA1	0.408
	Ubiquitin/proteasome system
	7316	UBC	-0.677781	0.156767	1.59688	0.0525663		UBC	-4.85	-5.55	-4.17	-2.56	0.559	-1.64			UBC	0.141
	7329	UBE2I	0.332547	0.627088	1.61979	0.543634		UBE2I	-0.223	4.13	2.22	4.4	0.96	0.893			UBE2I	1.39
	56893	UBQLN4	0.339135	0.826814	1.22915	1.4318		UBQLN4	1.49	3.54	1.54	4.11	1.18	1.99			UBQLN4	NA
	867	CBL	-0.91364	1.10568	1.44612	0.0644927		CBL	5.24	0.921	-0.0872	-0.107	0.221	0.538			CBL	NA
	5717	PSMD11	-0.0163737	-0.0746879	-3.59517	-1.37675		PSMD11	-0.0414	-4.77	-2.31	-2.05	-0.41	-2.86			PSMD11	5.16
	5682	PSMA1	-0.345823	-1.47625	-1.74232	-1.15739		PSMA1	-0.391	-4.58	-8.39	-5.21	-0.288	-2.29			PSMA1	-8.69
	5692	PSMB4	-0.125518	-0.634512	-1.70115	-1.9431		PSMB4	-3.96	-1.96	-5.61	-0.914	-0.475	-1.35			PSMB4	-10.8
	5707	PSMD1	-1.20551	-1.2636	-2.4168	-2.04818		PSMD1	-3.93	-5.39	-7.72	-1.75	-0.768	-1.13			PSMD1	-7.27
	5710	PSMD4	-0.279014	0.0132283	-0.571865	-1.1986		PSMD4	0.308	-3.67	-3.94	-4.96	-0.898	-1.74			PSMD4	-1.75
	5714	PSMD8	-1.25571	-0.517126	-3.35164	-2.16241		PSMD8	-5.19	-2.45	-2.7	-3.04	-0.502	-1.14			PSMD8	-11.1
	10197	PSME3	-0.832683	-0.146302	-1.2993	-1.20971		PSME3	-0.345	-0.511	-4.59	-1.42	-0.895	-1.58			PSME3	-1.85
	9491	PSMF1	-0.0154727	-0.297569	-3.46092	0.519993		PSMF1	-5.34	-2.01	-0.313	0.614	0.292	0.159			PSMF1	NA
	Autophagic-lysosomal pathway
	9531	BAG3	1.23732	5.01863	3.4168	2.95468		BAG3	4.25	1.25	4.24	0.838	5.08	2.12			BAG3	5.82
	8878	SQSTM1	0.450997	0.809668	1.74958	1.03574		SQSTM1	-1.7	1.91	8.46	3.14	2.87	1.74			SQSTM1	10.6
	Aβ
	351	APP	-0.369572	-0.860121	-2.34872	-0.728158		APP	-0.107	-0.409	4.75	5.5	0.884	1.43			APP	-5.42
	25825	BACE2	0.0609802	0.412289	1.89279	2.39362		BACE2	0.157	3.91	6.39	2.55	0.882	1.23			BACE2	3.35
	6310	ATXN1	0.00130484	0.0390538	1.95078	0.0227338		ATXN1	2.45	0.726	0.773	0.259	0.215	0.48			ATXN1	-2.19
	57142	RTN4	0.452225	0.000869459	1.27737	0.293282		RTN4	-0.338	3.67	1.17	-0.0517	0.163	-1.73			RTN4	-13.2
	5579	PRKCB	-0.220404	-1.95861	-4.09205	-2.5784		PRKCB	-1.45	5.41	-0.421	-3.76	-0.519	-1.82			PRKCB	-2.29
	5590	PRKCZ	-0.215383	-0.552842	-3.09313	-3.41005		PRKCZ	-2.07	-6	-7.05	-3.35	-0.0551	-1.48			PRKCZ	-0.734
	6667	SP1	-0.0660068	-0.458421	-0.126098	2.28233		SP1	0.0964	-2.37	3.2	0.575	1.73	0.0191			SP1	8.44
	7528	YY1	0.163043	-0.8041	-0.627088	-0.0273344		YY1	1.72	4.48	0.355	0.036	1.26	0.244			YY1	8.71
	NFT
	4137	MAPT	-1.64397	-0.798603	-3.20971	-2.31247		MAPT	-0.407	-4.18	-2.74	0.366	-0.988	0.225			MAPT	0.267
	5515	PPP2CA	-0.173925	-0.694649	-3.56703	-2.34679		PPP2CA	-1.26	-2.62	-4.08	-5.11	-0.977	-2.09			PPP2CA	-1.42
	2932	GSK3B	-0.402305	-1.40561	-1.78516	-0.995679		GSK3B	-0.648	-2.95	-6.85	-3.31	-0.352	-1.74			GSK3B	6.29
	6850	SYK	0.856985	2.71444	0.91364	2.46597		SYK	1.95	0.0245	0.615	2.16	0.401	2.19			SYK	6.1
	1457	CSNK2A1	-0.240332	0.138466	-0.272459	-0.36251		CSNK2A1	-0.224	-1.59	0.318	-0.657	0.459	2.26			CSNK2A1	-4.73
	7534	YWHAZ	-1.80688	-1.90309	-3.38828	-1.97062		YWHAZ	-2.42	-5.56	-7.68	-5.81	-1.72	-1.53			YWHAZ	-6.87
	10971	YWHAQ	-0.917215	-1.22185	-3.02273	-1.4318		YWHAQ	-4.13	-2.51	1.7	-2.03	0.0595	-1.4			YWHAQ	-4.55
	7529	YWHAB	-0.946922	-0.35164	-3.46852	-2.61439		YWHAB	-0.73	-1.01	-1.56	-5.97	0.618	-1.54			YWHAB	-2.31
	7533	YWHAH	-0.325139	-0.269218	-0.562249	0.581699		YWHAH	1.52	-6.41	-4.93	1.5	-0.387	0.365			YWHAH	-10.8
	Altered suvival signaling
	Focal adhesion signaling
	1956	EGFR	0.203426	0.38934	4.59007	1.81816	Focal adhesion signaling(核心）	EGFR	0.54	1.19	3.21	0.014	2.98	0.202			EGFR	NA
	5159	PDGFRB	0.0409586	0.560667	2.76447	1.97062		PDGFRB	2.93	0.681	1.39	1.25	3.18	1.23			PDGFRB	5.86
	2335	FN1	-0.126679	-0.225483	1.87943	0.835647		FN1	3.17	0.0482	3.02	1.53	3.41	0.0662			FN1	0.0644
	3693	ITGB5	-0.0127808	0.835647	0.600326	0.653647		ITGB5	3.88	-0.301	3.82	-0.168	6.35	2.8			ITGB5	16.9
	2316	FLNA	1.00043	3.24872	3.03716	4.19044		FLNA	0.306	1.11	1.45	2.95	2.28	3.04			FLNA	9.14
	5829	PXN	1.67985	3.17718	3.97469	2.32148		PXN	NA	-0.318	3.87	NA	1.42	3.75			PXN	13.2
	2534	FYN	0.434152	1.33255	3.22475	2.02182		FYN	-0.865	-1.44	7.72	-2.92	-0.104	0.591			FYN	8.98
	1445	CSK	0.567031	1.29585	0.692504	2.11182		CSK	0.149	2.09	4.61	4.45	2.51	3.41			CSK	13.5
	2274	FHL2	-0.12436	-0.279841	-3.3363	-3.07988	FA and Nuclear shuffle	FHL2	-1.13	-2.55	-4.27	-2.18	-2.87	-1.94			FHL2	-9.42
	10987	COPS5	-0.89279	-0.950782	-2.7986	-1.09151		COPS5	-0.803	-4.17	-4.82	-4.57	-2.44	-1.47			COPS5	-7.27
	7205	TRIP6	0.248721	2.54821	4.54061	3.46218		TRIP6	0.683	-0.177	2.13	-0.0951	2.44	0.576			TRIP6	8.41
	2932	GSK3B	-0.402305	-1.40561	-1.78516	-0.995679		GSK3B	-0.648	-2.95	-6.85	-3.31	-0.352	-1.74			GSK3B	6.29
	1020	CDK5	-0.860121	-0.924453	-4.66354	-3.02136		CDK5	-6.47	-2.17	-6.44	-0.886	-0.68	-0.576			CDK5	-10.5
	5594	MAPK1	-1.50446	-1.31966	-2.31515	1.15428		MAPK1	-1.16	0.932	-4.39	-3.48	0.637	0.751			MAPK1	-9.35
	5595	MAPK3	-0.772113	-0.0310503	0.0273344	-0.136677		MAPK3	-4.45	-0.252	-0.15	0.576	0.79	3.03			MAPK3	-0.437
	TNFR receptor signaling
	7132	TNFRSF1A	2.12321	4.89963	5.05849	4.29414		TNFRSF1A	3.23	NA	6.11	2	5.03	0.97			TNFRSF1A	7.25
	840	CASP7	0.681937	3.25727	2.74473	2.17914		CASP7	1.5	1.31	4.83	-0.0577	2.84	2.22			CASP7	1.78
	841	CASP8	0.407823	1.95078	0.74958	1.61979		CASP8	0.832	4.81	0.209	3.44	1.06	0.00556			CASP8	NA
	9020	MAP3K14	-0.0101054	1.05552	0.90309	0.359519		MAP3K14	NA	-1.26	NA	3.59	-0.0287	NA			MAP3K14	3.59
	3551	IKBKB	2.01233	1.82974	3.95861	1.35556		IKBKB	-1.12	0.575	3.76	1.15	2.99	2.82			IKBKB	17.7
	4792	NFKBIA	1.44249	2.42481	4.91009	2.10182		NFKBIA	6.43	3.36	5.59	1.43	4.35	1.99			NFKBIA	18.7
	TGF-β signaling
	658	BMPR1B	0.879426	2.83268	3.84466	3.23062		BMPR1B	6.6	0.0375	5.14	1.08	5.76	1.3			BMPR1B	NA
	4086	SMAD1	0.583359	3.5817	2.41454	1.60033		SMAD1	1.23	0.309	8.44	0.787	0.497	0.814			SMAD1	9.53
	4090	SMAD5	1.87615	-0.860121	2.18575	3.88606		SMAD5	4.53	4.57	2.65	2.81	2.71	2.14			SMAD5	12.4
	4093	SMAD9	1.767	2.4828	5.18575	3.75945		SMAD9	0.327	0.331	2.96	0.652	0.78	-0.532			SMAD9	NA
	3398	ID2	-0.137869	1	-1.2161	-0.896196		ID2	1.1	2.87	5.55	1.71	2.99	-0.829			ID2	-0.666
	7046	TGFBR1	1.64016	1.36552	2.51428	4.24718		TGFBR1	3.71	-0.0987	1.95	1.1	0.29	-0.201			TGFBR1	NA
	7048	TGFBR2	0.0371573	-0.00833099	1.31785	0.5157		TGFBR2	1.7	-0.186	0.3	0.644	2.99	0.752			TGFBR2	NA
	4088	SMAD3	-0.899629	-0.252588	-2.60206	-2.85078		SMAD3	1.68	1.2	-0.633	0.0232	0.976	0.648			SMAD3	-7.81
	4089	SMAD4	0.528708	-0.229148	-0.488117	1.07883		SMAD4	0.415	0.571	-1.11	0.196	1.34	1.1			SMAD4	6.09
	6667	SP1	-0.0660068	-0.458421	-0.126098	2.28233		SP1	0.0964	-2.37	3.2	0.575	1.73	0.0191			SP1	8.44
	2033	EP300	1.70115	0.669586	1.52871	2.41794		EP300	2.25	4.1	2.61	1.3	1.92	0.64			EP300	11
	Cell cycle reentry
	5925	RB1	0.458421	-1.03858	-0.143876	0.474955		RB1	3.05	4.43	5.65	0.999	1.74	-0.723			RB1	NA
	4176	MCM7	0.352617	-0.0352691	2.85387	1.15927		MCM7	NA	0.0379	2.21	0.372	3.34	2.09			MCM7	20.8
	1017	CDK2	0.958607	2.83863	3.30103	3.31069		CDK2	3.55	0.888	0.761	3.51	0.699	0.796			CDK2	5.84
	672	BRCA1	0.694649	0.847712	1.8962	1.767		BRCA1	NA	NA	4.76	-0.285	-0.00231	0.317			BRCA1	0.238
	5111	PCNA	0.310691	-0.246417	0.935542	0.536107		PCNA	1.08	-1.15	0.367	-2.98	-1.16	-2.46			PCNA	-0.915
	HATs/Notch signaling Learing and memory
	1387	CREBBP	0.847712	2.69465	-0.21467	-0.025028		CREBBP	0.182	5.72	8.8	-0.594	2.14	0.0258			CREBBP	7.75
	2033	EP300	1.70115	0.669586	1.52871	2.41794		EP300	2.25	4.1	2.61	1.3	1.92	0.64			EP300	11
	8850	KAT2B	1.32975	0.505845	2.4023	1.63827		KAT2B	4.35	0.23	3.62	2.83	2.51	0.561			KAT2B	4.45
	3065	HDAC1	0.860121	1.51713	4.97062	2.02228		HDAC1	0.912	-0.104	4.41	0.268	6.74	0.525			HDAC1	1.99
	1487	CTBP1	-1.07366	0.307153	0.333482	0.752027		CTBP1	-5.75	-5.52	1.43	0.283	1.9	-0.309			CTBP1	NA
	4851	Notch1	1.16941	1.79317	3.266	4.00349		Notch1	2.55	1.21	3.27	3.27	2.95	0.916			Notch1	5.48
	4853	Notch2	1.61083	1.38722	4.25414	4.05601		Notch2	4.23	0.226	6.07	1.49	6.93	3.07			Notch2	NA
	Insulin signaling
	3667	IRS1	1.767	-0.978811	0.0457575	0.294136		IRS1	3.91	0.141	0.609	-1.54	-0.00896	-0.645			IRS1	NA
	5295	PIK3R1	-0.465974	-1.5986	-2.73283	-1.26922		PIK3R1	0.495	3.63	0.587	0.634	0.278	-1.6			PIK3R1	-0.00849
	207	AKT1	0.632644	0.317855	1.62893	0.401209		AKT1	-2.31	1.11	0.427	0.287	0.377	0.782			AKT1	3.06
	2308	FOXO1	0.102373	-0.0496351	4.44249	2.1986		FOXO1	0.374	0.117	3.44	-0.077	5.36	0.523			FOXO1	0.00633
	6464	SHC1	1.23284	2.2161	1.64016	1.62342		SHC1	-1.28	0.577	0.745	0.53	2.2	0.222			SHC1	2.79
	6655	SOS2	0.521434	-0.769551	3.02319	1.32606		SOS2	0.43	3.48	1.18	1.46	3.17	1.25			SOS2	NA
	5894	RAF1	1.77469	0.565431	2.04576	1.23582		RAF1	0.389	3.15	3.41	3.66	1.52	0.756			RAF1	9.48
	5604	MAP2K1	-0.568636	-0.295849	-3.07624	-1.97881		MAP2K1	-0.884	-2.74	-5.11	-2.62	-1.94	-1.71			MAP2K1	-9.34
	5594	MAPK1	-1.50446	-1.31966	-2.31515	1.15428		MAPK1	-1.16	0.932	-4.39	-3.48	0.637	0.751			MAPK1	-9.35
	5595	MAPK3	-0.772113	-0.0310503	0.0273344	-0.136677		MAPK3	-4.45	-0.252	-0.15	0.576	0.79	3.03			MAPK3	-0.437
	Neuro-trophin signaling
	6655	SOS2	0.521434	-0.769551	3.02319	1.32606		SOS2	0.43	3.48	1.18	1.46	3.17	1.25			SOS2	NA
	5894	RAF1	1.77469	0.565431	2.04576	1.23582		RAF1	0.389	3.15	3.41	3.66	1.52	0.756			RAF1	9.48
	5604	MAP2K1	-0.568636	-0.295849	-3.07624	-1.97881		MAP2K1	-0.884	-2.74	-5.11	-2.62	-1.94	-1.71			MAP2K1	-9.34
	5594	MAPK1	-1.50446	-1.31966	-2.31515	1.15428		MAPK1	-1.16	0.932	-4.39	-3.48	0.637	0.751			MAPK1	-9.35
	5595	MAPK3	-0.772113	-0.0310503	0.0273344	-0.136677		MAPK3	-4.45	-0.252	-0.15	0.576	0.79	3.03			MAPK3	-0.437
	6196	RPS6KA2	0.896196	-0.385103	3.08249	0.121478		RPS6KA2	2.57	0.981	6.22	0.921	2.64	1.75			RPS6KA2	7.25
	9252	RPS6KA5	0.850781	-0.565431	1.05651	0.91364		RPS6KA5	3.88	2.05	0.944	-0.102	1.66	-0.824			RPS6KA5	7.83
	596	BCL2	0.220404	0.185087	0.262807	3.69465		BCL2	3.59	-0.211	-0.23	1.44	3.73	1.01			BCL2	3.73
	5295	PIK3R1	-0.465974	-1.5986	-2.73283	-1.26922		PIK3R1	0.495	3.63	0.587	0.634	0.278	-1.6			PIK3R1	-0.00849
	207	AKT1	0.632644	0.317855	1.62893	0.401209		AKT1	-2.31	1.11	0.427	0.287	0.377	0.782			AKT1	3.06
	2932	GSK3B	-0.402305	-1.40561	-1.78516	-0.995679		GSK3B	-0.648	-2.95	-6.85	-3.31	-0.352	-1.74			GSK3B	6.29
	4792	NFKBIA	1.44249	2.42481	4.91009	2.10182		NFKBIA	6.43	3.36	5.59	1.43	4.35	1.99			NFKBIA	18.7
	5335	PLCG1	0.251037	0.514279	3.32148	2.26281		PLCG1	-1.22	1.05	4.1	-0.105	2.64	0.047			PLCG1	9.55
	801	CALM1	-0.634512	-2.12321	-3.29585	-1.18575		CALM1	-0.731	-4	-2.23	-4.23	0.122	-1.12			CALM1	-3.45
	808	CALM3	-0.216096	-0.543634	-3.69037	-2.31247		CALM3	0.0937	-3.38	4.75	-4.57	2.01	2.43			CALM3	-12
	816	CAMK2B	-0.0835461	-0.145087	-3.47886	-1.6216		CAMK2B	-4.51	-4.22	-3.65	-0.284	0.462	-0.00586			CAMK2B	1.72
	817	CAMK2D	-0.323306	-0.688246	-2.5391	-0.548214		CAMK2D	-3.46	4.68	2.99	0.493	0.0264	-0.235			CAMK2D	-0.753
	Energy metobolism
	Glycolysis	(rate-limiting enzymes of the glycolytic metabolic）
	2597	GAPDH	-1.11126	-0.488117	0.647817	0.0996329		GAPDH	-3.92	-4.83	-4.04	-1.75	-0.155	-0.646			GAPDH	-2.11
	5213	PFKM	-1.04769	-1.04335	-1.0846	-1.57512		PFKM	-6.9	-5.32	-5.36	-4.24	-0.289	-1.22			PFKM	-3.95
	226	ALDOA	-0.399027	-0.0963675	-2.5544	-2.09366		ALDOA	-8.97	-1.79	-4.27	-1.99	0.258	-1.01			ALDOA	-9.76
	5223	PGAM1	-1.10292	-1.14813	-2.24642	-3.24336		PGAM1	-1.54	-0.781	-4.9	-1.98	-0.11	-1.07			PGAM1	-9.38
	2026	ENO2	-0.0665127	-0.694649	-3.00524	-1.89963		ENO2	-3.03	-4.74	-6.63	-3.36	-1.32	-1.66			ENO2	-5.45
	Electron transport chain complex				(ATP5B and ATP6V1E1 are representative and significantly perturbed in 5 brain regions）
	506	ATP5B	-1.46344	-1.36452	-1.93554	-1.22185		ATP5B	-5.22	-4.38	-6.36	-7.24	-1.11	-2.84			ATP5B	-8.81
	529	ATP6V1E1	-0.826814	-1.93554	-1.9431	-2.1549		ATP6V1E1	-3.43	-4.01	-7.49	-4.96	-0.713	-2.37			ATP6V1E1	-15.3

## Sheet: Table S7. B) NFT array
Table S7.B)
NFT	Kramer 2008
GENEID	GENESYMBOL	EC	HIP	MTG	PC	SFG	VCX	NFT_Kramer 2008
506	ATP5B	-5.22	-4.38	-6.36	-7.24	-1.11	-2.84		Energy
4792	NFKBIA	6.43	3.36	5.59	1.43	4.35	1.99
4853	NOTCH2	4.23	0.226	6.07	1.49	6.93	3.07
23705	CADM1	0.455	3.74	4.57	3.6	4.94	2.84
56893	UBQLN4	1.49	3.54	1.54	4.11	1.18	1.99
1114	CHGB	-3.62	-3.32	-6.67	-3.54	-1.99	-2.07
6775	STAT4	-2.05	-0.0281	-7.09	-5.3	-3.77	-2.93
10923	SUB1	-4.65	-4.93	-1.91	-5.23	-1.04	-2.57
23136	EPB41L3	-2.11	-2.29	-5.86	-5.47	-2.42	-2.06
55119	PRPF38B	2.79	6.21	5.17	1.56	3.11	0.0463
83988	NCALD	0.134	-3	-8.84	-6	-0.586	-2.75
5515	PPP2CA	-1.26	-2.62	-4.08	-5.11	-0.977	-2.09		MAPT Dephosphorylation
534	ATP6V1G2	-4.14	-2.39	-6.55	-3.3	-3.28	-1.56		Energy
3480	IGF1R	7.67	0.0271	0.446	1.75	2.81	0.731		Insulin
3831	KLC1	-1.9	-5.74	8.83	-4.38	-0.922	-1.18
4435	CITED1	-4.96	-0.882	-4.87	0.108	-0.701	-0.633
6616	SNAP25	-2.11	-4.11	-9.13	-4.87	-2.44	-2.24
7857	SCG2	-0.00394	-0.355	-2.76	-4	-2.06	-2.72
10016	PDCD6	4.69	1.96	-1.32	4.08	2.98	0.522
10659	CELF2	1.66	6.36	7.38	1.28	0.732	-1.29
1780	DYNC1I1	-1.39	0.543	-5.21	-4.65	-2.26	-2.39
1837	DTNA	7.8	4.33	3.57	3.5	5.66	1.24
2271	FH	3.08	-3.38	-5.79	-5.33	-1.4	-1.81
3313	HSPA9	-0.105	-5.1	4.14	-4.19	1.87	-1.23
4043	LRPAP1	-5.57	-0.33	-3.68	-0.887	0.684	-0.395
4191	MDH2	-0.692	-3.68	-6.55	-2.4	-0.183	-0.297
4820	NKTR	0.28	3.58	3.8	5.13	0.432	0.129
5159	PDGFRB	2.93	0.681	1.39	1.25	3.18	1.23
5203	PFDN4	-0.207	0.134	-0.159	-1.06	-0.993	-2.59
5440	POLR2K	-0.204	-1.22	-2.53	-3.27	-2.73	-1.66
5530	PPP3CA	-0.745	-1.69	-5.99	-2.98	0.653	-1.83
5747	PTK2	-3.88	-0.373	-0.201	3.06	1.16	1.15
5894	RAF1	0.389	3.15	3.41	3.66	1.52	0.756
6000	RGS7	-3.33	-1.87	-3.16	-1.8	-0.748	-2.43
6117	RPA1	-0.0897	-2.59	-4.1	-1.81	-0.712	-1.97
6119	RPA3	-0.939	-1.5	-5.92	-2.37	-1.96	-1.98
6183	MRPS12	-1.53	-4.38	-0.741	-1.21	-1.49	-1.5
6311	ATXN2	-2.65	-0.514	-0.102	-0.0636	0.127	1.06
6453	ITSN1	2.07	-0.152	3.91	-0.0169	3.07	1.49
6546	SLC8A1	-0.287	0.689	-0.0482	-0.151	-1.18	-2.24
6660	SOX5	0.663	NA	4.22	NA	1.18	2.21
6863	TAC1	-0.127	0.19	-0.709	-3.26	-2.44	-3.15
6921	TCEB1	-0.261	1.06	-0.211	-4.24	-0.226	-2.07
7082	TJP1	0.9	0.0748	-0.804	0.221	2.76	-0.186
7360	UGP2	0.289	-3.18	7.03	-6.29	2.02	-1.76
7385	UQCRC2	-3.13	-3.93	3.9	-7.1	-1.63	-2.7
8195	MKKS	-2.88	-0.762	-1.92	-2.37	-3.22	-2.03
8301	PICALM	2.74	-1.76	0.163	-3.21	0.188	-1.35
9378	NRXN1	-4.3	1.37	-4.65	1.65	0.532	-2.1
9521	EEF1E1	-0.782	-2.09	-4.42	-2.53	-2.66	-2.46
10190	TXNDC9	-0.776	-0.957	-2.05	-3.43	-2.23	-0.163
10681	GNB5	-5.99	-0.0948	-3.37	-2.41	-3.67	-1.42
23235	SIK2	6.37	2.42	-1.15	-0.623	-1.18	0.0297
23710	GABARAPL1	-0.978	-2.3	-1.42	-2.66	-3.44	-1.61
27044	SND1	-0.0804	-3.98	-1.44	-0.983	-1.7	-0.362
27065	D4S234E	-2.16	-1.06	-5.34	-1.68	-0.994	-1.47
29091	STXBP6	-0.374	-1.17	0.461	-6.08	-0.515	-0.877
50618	ITSN2	4.16	1.88	1.49	1.46	1.51	2.45
55617	TASP1	-2.4	-1.19	-1.86	-1.81	-2.83	-2.11
56478	EIF4ENIF1	1.51	-1.61	-1.03	-4.35	-0.22	-0.961
84867	PTPN5	-2.42	1.21	-3.18	-0.244	-0.00749	-2.23
150684	COMMD1	-0.409	-1.87	-5.83	-1.98	-1.12	-1.48
163126	EID2	-1.25	0.19	-1.05	-0.0954	-3.21	-0.792
NFT	GSE4757
3667	IRS1		Insulin/Energy
2308	FOXO1		Insulin/Energy

## Sheet: Table S7. C) critical genes
Table S7. C)
	Amyloid constituents	Tangle constituents	MMSE_cor	NFT_cor	ALZ	Aging(GenAge and GSE11882)	Function
Energy metabolism
GAPDH	Y	Y	Y	Y	Y		Rate-limiting enzyme of the glycolytic metabolic
Amyloid
APP	Y		Y	Y	Y	Y
NFT
MAPT	Y	Y			Y	Y
PPP2CA			Y	Y		Y	Dephosphorylation of tau
GSK3B				Y	Y	Y	Phosphorylation of tau
YWHAZ	Y		Y	Y	Y	Y	Formation of NFT
Altered suvival signaling
TNFR-receptor
TNFRSF1A			Y	Y	Y	Y	Apoptosis
CASP8					Y	Y	APP cleavage/Apoptosis
CASP7						Y	APP cleavage/Apoptosis
MAP3K14			Y	Y
NFKBIA			Y	Y	Y	Y	Apoptosis
Focal adhesion
FN1			Y	Y			ECM/Focal adheresion
ITGB5			Y	Y			Integrin/Focal adhesion
FLNA	Y		Y	Y		Y	Adaptor
PXN			Y	Y		Y	FA unit
FYN			Y	Y	Y	Y	FA unit
CSK			Y	Y	Y	Y	FA unit
Insulin
IRS-1					Y	Y
FOXO1			Y	Y		Y	Insulin endpiont regulator/Energy
PIK3R1					Y	Y
Neurotrophin
NFKBIA			Y	Y	Y	Y	Cell survival
GSK3B				Y	Y	Y	Regulation of cytoskeleton/Axonal and synapse formation
PLCG1					Y	Y
CALM1				Y		Y
Neuro-trophin/Insulin signaling adaptor protein
SOS2					Y	Y	Neuro-trophin/Insulin/Growth factor signal mediation
Neuron-protection
CREBBP			Y	Y		Y	HATs/Notch signaling/learning and memory
EP300			Y	Y		Y	HATs/Notch signaling/learning and memory
KAT2B			Y			Y	HATs/Notch signaling/learning and memory
HDAC1			Y	Y		Y	HDAc/Notch signaling/learning and memory
NR3C1					Y	Y	Protection from AD-associated neurotoxicity/learning and memory
AR					Y	Y	Protect neurons from beta-amyloid toxicity
ESR1					Y	Y	Protect neurons from beta-amyloid toxicity
